# Supplementary material for: Interactions and ultrafast dynamics of exciton complexes in a monolayer semiconductor with electron gas
Source: Nanophotonics. 2024 Feb 5;13(4):487–97. doi: 10.1515/nanoph-2023-0913 (PMC11501221; doi:10.1515/nanoph-2023-0913)
Supplement: Supplementary file 2 — Supplementary Material Details [file j_nanoph-2023-0913_suppl_002.zip]

Archive with 1 entries (1 files):
- j_nanoph-2023-0913_suppl_002.tex
