# Supplementary material for: Interactions and ultrafast dynamics of exciton complexes in a monolayer semiconductor with electron gas
Source: Nanophotonics. 2024 Feb 5;13(4):487–97. doi: 10.1515/nanoph-2023-0913 (PMC11501221; doi:10.1515/nanoph-2023-0913)
Supplement: Supplementary file 2 — Supplementary Material Details [file j_nanoph-2023-0913_suppl_002.zip › j_nanoph-2023-0913_suppl_002.tex]

\documentclass[USenglish]{article}


\usepackage[sort&compress,square,numbers]{natbib}
\usepackage[big,online]{dgruyter}
\usepackage{lmodern}
\usepackage{microtype}

\usepackage{graphicx}
\usepackage{amsmath}
\usepackage{amssymb}
\usepackage{graphicx}
\usepackage{afterpage}
\usepackage{amsfonts}
\usepackage{amssymb}
\usepackage{graphicx}
\usepackage{braket}
\usepackage{textcomp}
\usepackage{xcolor}
\usepackage{float}
\usepackage{tabularx}
\usepackage{booktabs}
\usepackage{soul}
\usepackage{wrapfig}


\newcommand{\Onlinecite}[1]{Ref.\,\onlinecite{#1}}


\renewcommand{\figurename}{Figure}

%%%%%%%%%%%%%%%%%%%%%%%%%%%%%%%%%%%%%%%%%%%%%%%%%%
\begin{document}
\articletype{Research Article}


\author*[1]{Aleksander~Rodek}
\author[2]{Kacper~Oreszczuk}
\author[3]{Tomasz~Kazimierczuk}
\author[4]{James~Howarth}
\author[5]{Takashi~Taniguchi}
\author[6]{Kenji~Watanabe}
\author[7]{Marek~Potemski}
\author[8]{Piotr~Kossacki}

\affil[1]{Faculty of Physics,
University of Warsaw, ul. Pasteura 5, 02-093 Warszawa, Poland, email: aleksander.rodek@fuw.edu.pl}
\affil[2]{Faculty of Physics, University of Warsaw, ul. Pasteura
5, 02-093 Warszawa, Poland}
\affil[3]{Faculty of Physics, University of Warsaw, ul. Pasteura
5, 02-093 Warszawa, Poland}
\affil[4]{National Graphene Institute, University of Manchester,
M13 9PL, UK}
\affil[5]{International Center for Materials Nanoarchitectonics,
National Institute for Materials Science,  1-1 Namiki, Tsukuba
305-0044, Japan}
\affil[6]{Research Center for Functional Materials, National
Institute for Materials Science, 1-1 Namiki, Tsukuba 305-0044,
Japan}
\affil[7]{Faculty of Physics, University of Warsaw, ul. Pasteura
5, 02-093 Warszawa, Poland, Laboratoire National des
Champs Magn\'{e}tiques Intenses, CNRS-UGA-UPS-INSA-EMFL, 25 Av. des
Martyrs, 38042 Grenoble, France}
\affil[8]{Faculty of Physics, University of Warsaw, ul. Pasteura
5, 02-093 Warszawa, Poland}


\title{Ultrafast dynamics of exciton complexes in a monolayer semiconductor
interacting with the electron gas. (Supporting Information)}
\runningtitle{Ultrafast dynamics of exciton complexes (SI) }
\runningauthor{A. Rodek et al.}


%%%%%%%%%%%%%%%%%%%%%%%%%%%%%%%%%%%%%%%%%%%%%%%%%%%%%%%%%%%%%%
%%%%%%%%%%%%%%%%%%%%%%%%%%%%%%%%%%%%%%%%%%%%%%%%%%%%%%%%%%%%%%
%%%%%%%%%%%%%%%%%%%%%%%%%%%%%%%%%%%%%%%%%%%%%%%%%%%%%%%%%%%%%%


%%%%%%%%%%%%%%%%%%%%%%%%%%%%%%%%%%%%%%%%%%%%%%%%%%%%%%%%%%%%%%


\maketitle


%%%%%%%%%%%%%%%%%%%%%%%%%%%%%%%%%%%%%%%%%%%%%%%%%%%%%%%%%%%%%%


\section{\textbf{Exciton total absorption  \textit{versus} gate voltage}}
\begin{figure}[H]
\centering
\includegraphics[width=0.5\columnwidth]{figures/sfig2.pdf}
\caption{\textbf{Neutral and charged exciton oscillator strengths
extracted form the gate-dependence measurement.} Values were
normalised by the neutral exciton intensity in the charge-neutrality
regime (V$_{gate} <$ -0.5 V).}
\label{sfig1}
\end{figure}

\section{\textbf{Photoluminescence decay measurements}}


In the main text we argued that for the neutrality regime of gate
voltages below -0.5 V the neutral exciton energy dynamics in the
pump-probe measurements exhibit a pronounced blueshift that decays
on the timescale of $\tau_r\approx6$ ps in relation to its radiative
recombination. In the Fig.\,\ref{sfig2}b we present the neutral exciton energy
for the X-resonant pump-probe measurement in the charge
neutrality regime. The data is fitted with a biexponential decay
function where the shorter sub-ps relaxation is related to the
intervalley scattering of neutral excitons ($\tau_{nr}\approx$ 400
fs). The longer, radiative component $\tau_r$=(7.5$\pm$1) ps. This is
also consistent with the streak camera measurement of the neutral X
PL decay while under excitation by the Ti:Sapphire fs laser of
wavelength $\lambda$=600 nm, which is presented in the Fig.\,\ref{sfig2}a.
Here the data is again fitted with a biexponential decay function,
which is now convoluted with the gaussian profile of the temporal
resolution of our setup($\sigma_t$=2 ps). The faster component is
related to the exciton radiative decay and equals $\tau_r$=(6$\pm$1)
ps. The "tail" of the PL signal that stretches to longer timescales
comes from other relaxation processes, which may include
contributions from localized or dark exciton states.
\begin{figure}[H]
\centering
\includegraphics[width=0.5\columnwidth]{figures/sfig0.pdf}
\caption{Neutral exciton PL dynamics measured by the streak camera with
the fitted decay function. Neutral exciton energy dynamics in the
pump-probe measurements for a given polarization configuration with
the fitted decay. $V_{gate}$=-1 V, T=5 K}
\label{sfig2}
\end{figure}

In the Fig.\,\ref{sfig3} we present the results of streak camera
measurements of charged exciton PL decay. In contrast to the
reflection measurements from the Fig.\,1 of the main text the charged
exciton signal in the PL is also visible for negative gate bias,
thus allowing for the extraction of its recombination time even in
the neutrality regime. In the Fig.\,\ref{sfig3}a we show the decay
of the charged exciton PL for $V_{gate}=1$ V with the fitted
monoexponential function again convoluted with the gaussian  of
$\sigma_t$=2 ps, which gives the $\tau_r\approx40$ ps recombination
time used in the rate equation simulations. Additionally we are able
to determine the changes of its relaxation time for higher free
carrier densities (Fig.\,\ref{sfig3}b).
\begin{figure}[H]
\centering
\includegraphics[width=0.5\columnwidth]{figures/sfig1.pdf}
\caption{(a) Charged exciton PL dynamics measured by the streak camera
with the fitted decay function.  $V_{gate}$=1 V (b) Charged exciton
PL decay time  \textit{versus} gate voltage as measured by the streak camera. T=5
K}
\label{sfig3}
\end{figure}

\section{Estimation of the density of photocreated excitons.}
In the pump-probe experimental setup in order to obtain the large
factor of pump signal filtering its optical path is slightly
misaligned with the axis of the microscopic lens. As a consequence
its spot size on the sample surface is larger than the
diffraction-limited area of the probe beam and, as such, the
estimation of its power density may be rather challenging and
requires additional geometrical parameter. In order to circumvent
this problem we can calculate the density of photocreated charged
excitons for a given voltage by using as a reference point the
neutral exciton density, that was excited in the neutrality regime
($V_{gate}$=-1~V).

 The total density of photocreated charged
excitons is then given by
\begin{equation}
n_{X^-}(V)=\frac{A_{X^-}(V)}{A_X(-1)} \ast
\frac{S_{X^-}(V)}{S_X(-1)} \ast n_X(-1) \ast \frac{P(V)}{P(-1)}
\end{equation}
Where $A_{X,X^-}$---oscillator strengths of neutral and charged
excitons, $S_{X,X^-}$ --- spectral overlap of exciton resonances
with the pump laser and $P$ --- laser power, $n_X(-1)$ --- density of photocreated neutral excitons in the neutrality regime. Then the neutral
exciton density can by calculated from its energy shift at the
coincidence, which is given by $\Delta E_X=H \ast n_X$. Here
$H=(0.9\pm 0.7) \ast 10^{-12}$(meV~cm$^2$) quantifies the
exciton-exciton interaction with its value taken from the literature
\cite{RodekNanoPho21}. This method only requires that the geometry
of experimental setup does not change.

\section{Rate equations calculations.}

In the main text Fig.\,4a we plotted as solid lines the outcome of the simulated changes in the exciton oscillator strengths and neutral exciton energy shift in the pump-probe measurement for the X$^-$ resonant excitation, where the dependence of measured parameters was related to the carrier densities through equations (1-3).

Below we also present the analogous set of equations used for describing the dynamics presented in the main text Fig.\,5b. In this case the neutral exciton was resonantly excited.

\begin{flalign}
\Delta A^{\pm}_{X} & =- \zeta \ast n_X -A_X(0)[\alpha \ast n^{\mp}_e+\beta^X(n_{X^-}^{+}+n_{X^-}^{-})]&\\
\Delta A^{\pm}_{X^-} & =A_X(0)[\gamma \ast n^{\mp}_e -\beta^{X^-}
(n_{X}^{+}+n_{X}^{-})]
&\\
\Delta E^{\pm}_X & =H\ast n^{\pm}_X + \eta \ast
n^{\mp}_e
\end{flalign}

Here $\alpha, \gamma, \eta$ are the previously introduced
parameters describing the free electron influence on the exciton
spectra. Similarly to previously considered case the parameters $\beta^X, \beta^{X^-}$ quantify the effects of
exciton bleaching due to the population of photocreated excitons. The exciton-exciton interaction that results in the energy
blueshift of neutral exciton is introduced through $H$,
while $\zeta$ govern the bleaching of neutral exciton
absorption by the population of photocreated neutral excitons. 

In Table \ref{table:table2} we present the parameter values used in the simulations shown in the Fig.\,4,5. Exciton redshift parameter $\eta$ can be directly compared with its value extracted in the sec. III of the main text($\eta=0.8\pm 0.3$). So is the case for the $\alpha$ and $\beta$, which relate to the effective change of neutral exciton osc. str. as a function of the density of photocreated charged excitons at t=0 ($\alpha,\beta=6\pm 2, 2\pm1$).


\begin{table}[H]
\begin{tabular}{p{0.31\columnwidth}<{\centering}p{0.3\columnwidth}<{\centering}p{0.3\columnwidth}<{\centering}}
\toprule[1.2pt]\midrule[0.1pt]

Parameter & Pump X$^-$ & Pump X \\
\midrule[1.2pt]
 Exciton density (10$^{11}$ cm$^{-2}$)& $n_{X-}=2$ & $n_{X}=7$ \\ \hline
 $\alpha$ (10$^{-13}$ cm$^{-2}$) & 7 & 7 \\ \hline
 $\beta$ (10$^{-13}$ cm$^{-2}$)& 3 & 3.5 \\ \hline
 $\gamma$ (10$^{-13}$ cm$^{-2}$)& 1 & 1 \\ \hline
 $\eta$ (10$^{-11}$ $\frac{meV}{cm^{-2}}$)& 0.5 & 0.5 \\ \hline
 $H$ (10$^{-12}$ $\frac{meV}{cm^{-2}}$)& --- & 1.3\\ \hline
 $\zeta$ (10$^{-11}$ cm$^{-2}$)& --- & 0.01\\ \hline
 $\beta^{X^-}$ (10$^{-13}$ cm$^{-2}$)& --- & 0.1\\
\midrule[0.1pt]\bottomrule[1.2pt]
\end{tabular}
\caption{Summary of the simulation parameters for neutral and
charged exciton dynamics in the pump-probe measurements}
\label{table:table2}
\end{table}


\section{Neutral exciton resonance dependence on the charged exciton population for different electron densities}
In the Fig.\,\ref{sfig4} we present the gate dependence of the parameters introduced in the main text sec.3, which describe the behavior of neutral exciton peak when we selectively excite the charged exciton. In particular, from the Fig.\,\ref{sfig4}a we observe a universal redshift of the neutral exciton in the co-polarized excitation scheme (negative value of $\eta$) across the entire investigated range of gate voltages. Data shown in the Fig.\,\ref{sfig4}b illustrates the effect of exciton linewidth narrowing/broadening, while in the Fig.\,\ref{sfig4}c we present the parameters, which quantify the observed increase of exciton oscillator due to the decreasing population of free carriers ($\alpha$) and exciton bleaching by the created population of charged excitons ($\beta$). 
\begin{figure}[H]
\centering
\includegraphics[width=\textwidth]{figures/sfig4.pdf}
\caption{The dependence of the effective parameter $\eta$(a), exciton linewidth(b) and $\alpha,\beta$ parameters(c) on the density of photocreated charged excitons in co-/cross-polarised valley for different gate biases.}
\label{sfig4}
\end{figure}

\section{Alternative method for the extraction of the trion formation time}

\begin{wrapfigure}{r}{0.4\textwidth}
\centering
\includegraphics[width=0.4\textwidth]{figures/sfig5.pdf}

\caption{Neutral exciton recombination and trion formation times extracted by fitting the simulated model and by estimating the initial/final densities of exciton poplations.}
\label{sfig5}
\end{wrapfigure}

In the Fig.\,5d in the main text we presented the extracted values of the neutral exciton decay times related to the trion formation process and exciton recombination.


 Here, in the Fig.\,\ref{sfig5} we present a comparison with an alternative approach, where one does not consider charged exciton decay. In such a case the ratio between the characteristic times of different exciton decay processes is given by:
\begin{equation}
\frac{t_X}{t_{TF}}=\frac{\frac{n^{final}_{X^-}}{n_X(0)}}{1-\frac{n^{final}_{X^-}}{n_X(0)}}
\end{equation}
where $t_X,t_{TF}$---exciton recombination and trion formation times, $n_X(0)$---inital density of photocreated neutral excitons, $n^{final}_{X^-}$---final density of charged excitons taken in this case at $\Delta t$=10ps. Exact values can be then calculated from the effective exciton lifetime extracted by fitting the exponential decay of neutral exciton redshift. (\textit{eq. (9) main text}) 

\newpage
\bibliographystyle{naturemag}
\bibliography{PPAR}


\end{document}
